# Supplementary material for: The Spatiotemporal Pattern of Glis3 Expression Indicates a Regulatory Function in Bipotent and Endocrine Progenitors during Early Pancreatic Development and in Beta, PP and Ductal Cells
Source: PLoS One. 2016 Jun 7;11(6):e0157138. doi: 10.1371/journal.pone.0157138 (PMC4896454; doi:10.1371/journal.pone.0157138)
Supplement: S1 Table — (XLSX) [file pone.0157138.s007.xlsx]

## Sheet: Sheet1
S1 Table. List of QRT-PCR primers.
Gene	Forward primer	Reverse primer	Probe (5'FAM, 3'TAMRA)
18S	CGGCTACCACATCCAAGGAA	GCTGGAATTACCGCGGCT	TGCTGGCACCAGACTTGCCCTC
Gcg	AGGCCGAGGAAGGCGA	TGCCTGCGGCCGAGT	TCCCAGAAGAAGTCGCCATTGCTGA
Ghrl	GGCAGGCTCCAGCTTCCT	GGCTTCTTGGATTCCTTTCTCTG	AGCCCAGAGCACCAGAAAGCCCA
Glut2	ACAGTCCCACAAGCGGAAGT	AACATGCAGTAGAATGAGGTGAATG
Ins1	TCCAGGGGGCAGAGAGGAGGT	TGGTCACTAAGGGCTGGGGGT
Ins2	ACATGGCCCTGTGGATGCGCT	AAGCCTGGGTGGGGTGGGAC
Ppy	TAGCTCAGCACACAGGATGG	GCCTGGTCAGTGTGTTGATG
Ptf1a	ATCGAGGCACCCGTTCAC	CGATGTGAGCTGTCTCAGGA
Sst	CCACCGGGAAACAGGAACTG	GGGCCAGGAGTTAAGGAAGA
hsPPY	CCTGCGTGGCTCTGTTACTACA	CATACCTAGGCCTGGTCAGCAT
